# Supplementary material for: Conservation of ethanol fermentation and its regulation in land plants
Source: J Exp Bot. 2019 Feb 28;70(6):1815–27. doi: 10.1093/jxb/erz052 (PMC6436157; doi:10.1093/jxb/erz052)
Supplement: Supplementary Material [file erz052_suppl_supplementary_material.zip]

Archive with 5 entries (5 files):
- erz052_suppl_jexbot232983-file003.xlsx
- erz052_suppl_jexbot232983-file004.fasta
- erz052_suppl_jexbot232983-file005.xlsx
- erz052_suppl_jexbot232983-file001.pdf
- erz052_suppl_jexbot232983-file002.fasta
