# Supplementary material for: Conservation of ethanol fermentation and its regulation in land plants
Source: J Exp Bot. 2019 Feb 28;70(6):1815–27. doi: 10.1093/jxb/erz052 (PMC6436157; doi:10.1093/jxb/erz052)
Supplement: Supplementary Material [file erz052_suppl_supplementary_material.zip › erz052_suppl_jexbot232983-file003.xlsx]

## Sheet: Supplementary Table S2
Supplementary Table S2. List of ADH and PDC homologous sequences identified in Pinus pinea, Pteris vittata, Selaginella moellendorffii, Physcomitrella patens and Marchantia polymorpha.The retrieved entrire mRNA or partial coding sequence are included.
Species	Database	Seq name	Name assigned in this study	Nucleotide sequence	Amino acid sequence	Best Arabidopsis hit
Pinus pinaster	SustainPine v.3.0	sp_v3.0_unigene782	Pine ADH2	AGGTCGAATTTACGGACCGAATAAATTCACATATTGTAATGACCTGAAGGCTGCAGAGATCAAAGAGTGAGCTTTCTTTCCCCACACATGTGGGCATGCAGACACTGACACTGATGCAGCTACGCGTCGCTTACAGAAAGGGATGTTGTTAAGTATTGTGGAATATAAGGAAGCAGACAAAACTGTCTCAGTTACGAGACGAATTTTGAAGCCGATCCTTGAAGGAAAATGATAAGTAGCACTGCAGAGTAGCATTGCAGGCCAAGTTAGTTCATACAAAGCACACGAGATCATTTGGGGAGATCAACTGTTCAAGGAAATAGCCAAGCTCTACTGCAGGCTAAGTTCTCACATTCAAAGACCATTTGGGGAGATCGACCCTGCAAGGAAAACACCAAG…	MQSAQTHKKPFEDQIDPSRNMASSTAGQVITCKAAVAWGPGQPLKIEEVEVAPPQAMEVRIKVYYTALCRTDLVFWEAKGQTPLFPRIFGHEAAGVVESVGEGVTDLKPGDSVLPVFTGECKECRHCKSEESNMCDLLRINTERGVMISDGKSRFSINGKPIYHFLGTSTFSEYTVVHVGCVAKINPKAPLSKVCILSCGVSTGMGATLNVGKPKKGSTVAIFGLGSVGLGAAEGARIAGASRIIGIDLNSDRYEQAKLFGVTEFINPQDYEKPVQEVIAEKTNGGVDCSIECTGNVKAMIQAFESCHDGWGVSVLVGVPHSDAVFATHPMNFLNERTLKGTFFGNYKPRSDLPGLVEMYLDKKLELDKFITHEVSFADINKSFDYMIKGESLRTVIKV…	At1g77120
Pinus pinaster	SustainPine v.3.0	sp_v3.0_unigene36795	Pine ADH1	ATGGGGATGGCTTCAAAAAACCAAATCCATCTGTGGAATGACAGGGAGGCGCCCATAGTCATTGCCAATATATTCGCGATGCGTGATTTCGTAACGCGTTTACCGCAATCGAGTGTAACTATTTCACAGGAACTGGGATATAAATTCAGAAGGGGTTTTTGCCTTCAACACCAACTCAAAGGCCAAGGGTTTGTTTGTTCAATATAATTATTACAATAGCAAGAAAATACCGTCTGGGCAGAAAGGAAAATGGCGAGCTCTACTGCAGGCCAGGTTATCAAGTGCAAAGCTGCTGTTGTATGGGAAGCAGGGGAGCCTTTGAAGATTGAAGAAGTGGAAGTGGCTCCCCCACAGGCAATGGAAGTCAGAATCAAAATTCATTATACTGCCTTGTGTCAT…	MASSTAGQVIKCKAAVVWEAGEPLKIEEVEVAPPQAMEVRIKIHYTALCHTDLYFWDAKGQKPLFPRILGHEAAGVVESVGEGVTDLKAGDSVLPVFTGECGECRHCKSEESNMCDLLRINTDRGVMINDGKSRFSINGKPIYHFLGTSTFSEYTVSHVGSVAKINPAAPLKKVCILSCGVSTGMGATLNVAKPKKGSTVAIFGLGGVGLSAAEGARIAGASRIIGIDLNSDRFEKAKLFGVTEFINPLDYKKPIQEVIAEKTDGGVDYSIECTGNVKAMIQAFESCHDGWGVAVLVGVPHSDAVFATGPVNFLNERTLKGTFFGNYKPRSDLPGLVELYLSKKLELEKFITHEVSFADINKAFDYMIKGESLRCVINVIGH	At1g77120
Pinus pinaster	SustainPine v.3.0	sp_v3.0_unigene127205	Pine ADH3	ATGGGGATCGGTACACATAACCAGCTCGGGAACAAACCCCAGCCCCTGGTATGGAGTACGATGTTTTATACTCAGAATCCATGGTCTCTATAGGGGAAATTATATGAGCAATCACTTTGTCGATTCCAGGAAACTCCTACATAAACCCAACTAGCGAGGAAAACCCATCCCTCACTGTGAAATACTGTGGTTTATACCGAATCCACAGAAATTTGGGCGGGCAATGACTTGTCCAAACTGTTGCAATATTGCGAAGTATATAAATTAAGGATTTCTGCCTCCACAGCAACGCAAACACTATTTCGTTATTTTCATACCAAGAGAAACATCTGGGCAGACCGATACCCGAAGGAAAAATGGCGAGCTCTGTTGCAGGGGAAGTTATGACAGGCAAAGTGT…	MASSVAGEVMTGKVFSTRDRLGRSTLQGNGQSLLQGKFSHVKTIWRDRSFKENARLSCRRSCRTQSVQAHKKPFEDQIDTSSKMPSSTAGEVITCKAAVGWGPGQPLKIEEVQVAPPQAMEVRIKVHYTALCRTDLVFWEAKGQAPLFPRIFGHEAAGVVESVGEGVTDLKPGDKVLPVFTGECGECRHCKSEESNMCDLLRINTERGVMINDGKSRFSINGKPVYHFLGTSTFSQYTVLHAGCVAKINPEAPLDKVCILSCGVSTGMGATLNVGKPKKGSTVAIFGLGSVGLAAAEGARIAGASRIIGIDLSNDRYEPAKPFGVTEFLNPKDYDKPIQEVIAEITDGGVDCSIECTGNIKAMIQAFEACHDGWGVSVLVGVPHSEAVFATSPVNFLNE…	At1g77120
Pinus pinaster	SustainPine v.3.0	sp_v3.0_unigene9616	Pine PDC1	TACTAATGGGGACCGAAGTTTGAACGGTAAATTTCCAAAGCTTTCTGATCACCTGAGATATTTTGGAAGGTTCGAGCAAAGGAGATATTCAGGGCTACAGGCCGAAAGTTGTGTGATTTTGGGCCAAAAATTGGTTTATCAGAGATGAATACGAGCATTGTCGACGTGAACTCGGAATGGCCTGCCAACAATGATGTGGGGTGTCCACCCTGCAACAAATCAGTGGCCTGTCCATTGCCCAGCGAACATGTGGGAGGAGCTCCGATGGGTTCCTCCGCAACACTGGGGCGCCATCTGGCGAGGAGGCTTGTCGAGGTTGGGGTGGGGGATGTTTTCTCTGTTCCCGGGGACTTCAATCTCACCTTGCTGGACCATCTGCTGGCGGAGCCTGGCCTCAGT…	MNTSIVDVNSEWPANNDVGCPPCNKSVACPLPSEHVGGAPMGSSATLGRHLARRLVEVGVGDVFSVPGDFNLTLLDHLLAEPGLSLIGCCNELNAGYAADGYARSRGVGACVVTFTVGGLSVINAIAGAYSENLPVICIVGGPNSNDYGTNRILHHTIGLPDFSQEYRCFQTVTCAQVIVNHLDDAQELIDYAISTALIESKPVYISISCNLAGVQHPTFSRQPVPYCLSPRLSNPQSLEAAVEITAEFLNAAVKPVLVGGPKMRVAKAKSAFVELANASGYPVAVMPAAKGQVPETHPHFIGTYWGAVSTAFCAEIVESADAYLFAGPIFNDYSSVGYSLLLKKEKAIIVQPNRVTVANGPTFGCVLMKDFLEALAKKVKHNPTSLENYRRIFVPDGV…	At4g03370
Pteris vittata	1k plant transcriptomes	scaffold-POPJ-2004104	Pteris GSNOR2	CGAAAGGACTGGGCCAAAGCTCATGTGGATCGTGGAGTCTAAAAACATATAACCATTTGGCAGATATGAACTATTCCCAACATCGAACACACAGTAGCTGAATTCGACCCAACATTGATCAGCAGCACTTCTGCTGTCGGGCCATGGCTTCCACACAGGGTCAAGTCATAGTGTGCAAAGCTGCTGTTGCTTGGGACGCCAAGAAGCCCTTGACTATTGAGGATGTCGAGGTTGCTCCTCCTCAGTCGGGAGAAGTTCGAATAAAGATCACACATACAGCGCTTTGCCATACGGATGCATATACACTAGATGGGCTGGATCCAGAAGGTTTGTTTCCTTGCATTCTTGGCCATGAGGCTGCCGGGATTGTGGAAAGTGTTGGTGAGGGAGTAACAGAAG…	MASTQGQVIVCKAAVAWDAKKPLTIEDVEVAPPQSGEVRIKITHTALCHTDAYTLDGLDPEGLFPCILGHEAAGIVESVGEGVTEVQPGDHVIPCYQAECRECKFCKSGKTNLCGKVRSATGVGLMLSDFKSRFSVKGKSIYHFMGTSTFSQYTVVHAVSVAKVAPEAPLEKICLLGCGIPTGLGAVWNTAKVEPNSIVAIFGLGTVGLAVAEGAKAAGASRIIGIDIDPNKASLGKQFGVTEFINPKDHEKPIQEVIVGLTDGGVDYSFECVGNVKLMRAALECCHKGWGTSVIVGVAAAGQEICTRPFQLVTGRVWKGTAFGGFKSRTQVPQLVDKYLNKEIKVDEYITHNMTLPQINEAFDLMHQGKSLRAVIHMW	At5g43940
Pteris vittata	1k plant transcriptomes	scaffold-POPJ-2012311	Pteris GSNOR1	TTGGTCACTTGGGATTGTTCAACTCGTTAGACTTCTTTTCAGAAATTCCCTGCATTGGGAGATTGGCATCAAACCCCACATAACTATAAAACCTGTGCTATGGTTGATTGCCTCTGAAAAAATAATGATCAAGCAACGTTTGCAGAGCAACCAAAATAGTATCATGGCATTTGCATAATTGCAAAACCCAAAAACATTTAAAAGAGGAATAGCCATTCACTGCATGTGGATCACCGCCCGCAGGCACTTCCCTGCTTCCAGGAGCTCAAAGGCATGATTGATGTCCTCAAGCTTGAAGTTGTGGGTGACATATTCATCCAACTTAATCTCCTTGTTCATGTATGCATCTACCAGCTTGGGAACATCAGTCCTGCTTTTATAGCCTCCGAATGCCGTTCC…	MNSVRRRLVWASYRYAASFSSSCSAELXQTQTNPLLLAGRLALRAFSTFATQGKPITCRAAVAYEPSKPLKIETIQVAPPKSGEVRVKIVNTALCHTDFYTLSGKDPEGLFPCILGHEAAGIVESVGDSVTELKPGDHVIPCYQAECRQCRACMSGKTNLCGKVRSATGVGVMLSDKASRFSLNGAPIYHFMGTSTFSEYTVVHDVSVAKINSAAPLDKVCLLGCGIPTGLGAVFNTAKVEAGTTVAVFGLGTVGLAVCEGAKKAGATRIIAIDTNVSKFELARKFGATEFINPKDHDKPIQQVIVEATDGGVDYSFECIGNVAVMRAALESCVKGWGTSVIVGVAASGEEIKTRPFQLVTGRVWKGTAFGGYKSRTDVPKLVDAYMNKEIKLDEYVTH…	At5g43940
Pteris vittata	1k plant transcriptomes	scaffold-POPJ-2005604	Pteris GSNOR-like	CGAAAAAACAACGAGCAGGGGCACATACTGGCGAGCATGACCCTTGTGTGCAGCTGGGTGATCGGAAGGTGAGTTCAACGATTCGGTCGTGTTGAAAGAGTCAGCGCCACGCCTTGCGGCTGTTGGGTCGTCATTTTCCCACGCTCAAGCTCGCCAAACAAGTTTTTGCTTCTGGATCGTCGTCTCGCTCCTCATTTATGGCTCCAACAGCTGGACAGACCATTACCTGCAAAGGTGCAATCTGTTGGGGACCAGGAGAGCCACTTGTTATTGAGGAGGTTGAGGTTGATCCACCACAAATTGGGGAAGTTCGCATAAAGATCCTATATTCATCCCTTTGCCGTAGTGATGTGACATTCTGGCAGGACAAGGATTGTGGAGAGCGTAGGTGAAGGAGTA…	MAPTAGQTITCKGAICWGPGEPLVIEEVEVDPPQIGEVRIKILYSSLCRSDVTFWQDKIVESVGEGVTEFVEGDHVLPLFTGECMKCIHCKSTKSNVCEKFRISSARGVMLSDKKSRFRVKGQSVYHYSGSTFCQYTVLEQENVVKIDSTAPLDKVCLLSCGVPAGLSSVWKVAKVEEGSTVAVFGLGTVGLAVAAGAQKVGAKQIIGVDVNPKKFERALQFGVTDCINPLESDKPIHEVIKNITAGGVDYSFECVGNAQVVEAALLSCHDGWGMTIICGVAGEKTPFAAHPAVLLLGRTITGTLFGGLKPKSDLPKFVEMYMKKEIPLEDFITHELPFSQINDAFNLLIEGECLRCVIHL	At5g43940
Pteris vittata	1k plant transcriptomes	scaffold-POPJ-2022835	Pteris ADH1-like	ATTTATATAGGTTCGACTCTCGTCAGTGACAAAGGTATCCACAGGCCACAGCTTATTACACTTGAAGAACGCCCACACACACACGCAGAGAAGCTATGGCAACTCAGGCTCTCCCTATCAAGTGCAAAGCTGCGGTAGCATGGGGTGCAAACCAGGCGCTAGTGATTGAGGAAATTTATGTGGACCCCCCTCAAGCAGGCGAGGTGCGCATTCGCATCGTTGCTACCTCTCTTTGCCACACAGATCTCACATTTCTGGGCATTGAACAGGAGCAATTTCCGCGTATTCTTGGGCATGAGGCAGCAGGGATTGTGGAGAGTGTAGGTGAAGGAGTGGAGGATGTGAAAGTGGGAGATCATGTGTTGCCCGTCTACGCAGGGGAATGTGGGAAATGCTATA…	MATQALPIKCKAAVAWGANQALVIEEIYVDPPQAGEVRIRIVATSLCHTDLTFLGIEQEQFPRILGHEAAGIVESVGEGVEDVKVGDHVLPVYAGECGKCYICKSESNLCQKYWPLLKTTMMLHPKDQKSRFSITKDGKTQPILSFFTSTFSEYTVVKADCCAKISPDAPLDKACLLSCGVATGLGAVWNIAKVHKGSSVAIFGLGTIGLSIADGARIAGASRIIGVDINPSKFELARKFGVTEFVNPKDHDAPIERVLQDLTNGGVDYSFECVGKVQLMEAALESTREGEGKTVVLGLDPAKKLSINPAILFGRSLTGAMFGGFKGKTQIPKLVEKITTKELIVDDYITDVLPFEEINKAIELLKCGKSLRCVLTL	At5g43940
Pteris vittata	1k plant transcriptomes	scaffold-POPJ-2018368	Pteris PDC1	CTGCAATACCGTTTTGAGTACACTTCCAGAAACCTCAAGAGGAGGCCTGCTGGTTCAAGTTGGTTGCAACTCGTGAGAGCTTCCTCTCTTCTGCCTGGGGTCTTCATGGCAGAGATTTCTGCAGCTCACGCAGACAGTGAAAACCCTAATTCGCAGACCTCCAACAGCAAGCCACAGCAACCTCCGCAGCAGGTCCACTATCCTTACACCCGCATCGACCCCTCTGCTTCATCTCTTGGTCGCCACATCGCACGCCGCTTGGTTGAAGTCGGCGTTACAGATGTCTTCACTGTCCCTGGAGACTTCAACCTCGTTCTCTTGGATCATCTTCTCTCCGAAGGCTCCCTCAAGCTCGTGGGCTGTTGCAATGAACTGAATGCTGGCTATGCTGCAGATGGC…	MAEISAAHADSENPNSQTSNSKPQQPPQQVHYPYTRIDPSASSLGRHIARRLVEVGVTDVFTVPGDFNLVLLDHLLSEGSLKLVGCCNELNAGYAADGYARSRGVGVCVVTFTVGGLSIINAIAGAYSENLPVICIVGGPNSNDYGTNRILHHTIGLPDFTQELRCFQQVTCCQVVVQDLDSAHELIDKAISTALRESKPVYISVSCNLAGLPHPTFAREPVPYAISPRLSNSQSLEAAAEMAADFLNKAVKPVLVAGPNLRVSKAEKAFLELAEASGYAVAVMPSAKGLFPETHSHFMGTYWGAVSSPFCLEIVESADAYLFAGPIFNDYSSVGYSLLFKKEKAVIVGPERVSTGDGPAFGCVLMKDFLSALSKKLRRNTTAFDNFKRIYVPPGVPIK…	At4g03370
Selaginella moellendorfii	Selaginella moellendorffii v1.0	SELMODRAFT_145705	Selaginella ADH1-like1	atggctgccgaggctgctattgctgctactgccggagaggttatcacttgcaatgctgctgttgcttatgaggctggagctccgatgatcgtggacaagatttgcgtcgctcctccaaaaccaagcgaagttcgtctcaagatcacccacacttcgctgtgccggacggatcttactttctggagagccattggccagaagaaggtctttccacgcatttttggccacgaggcggcagggattgttgaaagcgttgggaaggaagtgacgggcgtgaaaccaggagatcatgtagtcccgctgttcacaggggaatgccaagaatgccggtattgtcggtcagggaaaacaaatctgtgccagaagtttaaggtcgacacggacagaggagtgctggcg…	MAAEAAIAATAGEVITCNAAVAYEAGAPMIVDKICVAPPKPSEVRLKITHTSLCRTDLTFWRAIGQKKVFPRIFGHEAAGIVESVGKEVTGVKPGDHVVPLFTGECQECRYCRSGKTNLCQKFKVDTDRGVLASDGTSRFSTKDGKPIYHFLGTSTFSEYTVVDQACVAKIDKAAPLDKVCLLSCGMTTGLGASINTAKVEKGSTVAIFGLGTIGFAAAQGAKIAGASRIIGIDVLPEKLALGKKFGLTDTVNPKEHDKPIQEVIKEMTDGGVDYAIECVGNVKLIEAAVESVHEGWGKAVVAGLDDNTKFVSVHPGNFLYGRLLTGTFFGDYKGRSQMNDLVEMYMKKELNLDDFITHNLPFHKINEAFQLLIEGKCLRCVLHMEHDH	At1g77120
Selaginella moellendorfii	Selaginella moellendorffii v1.0	SELMODRAFT_109935	Selaginella GSNOR	atgtgtctcgtgacgcctacaaccggccagacgatcacttgcaaagccgccgtcgcgtggggaccgaaggcgccgctggtgatcgaggagatccaagtggagccgccgcaggcgcaggaggtccggatcaagatcacgcacacctcgctctgccactcggatgtcacattctgggaagcgccggtggaggttttcccacgaatctttggccacgaagcagcagggatcgtggagagcgttggcgagggcgtgctggatctcaagcccggcgatcacgtcattccggtgttcacgggcgaatgccggaactgcaagtactgcaagtcgccccggaccaacatctgcgcgaactatgccgtggatgctcttcgcggcaccatgaagagcgatggtaggact…	MCLVTPTTGQTITCKAAVAWGPKAPLVIEEIQVEPPQAQEVRIKITHTSLCHSDVTFWEAPVEVFPRIFGHEAAGIVESVGEGVLDLKPGDHVIPVFTGECGNCKYCKSPRTNICANYAVDALRGTMKSDGRTRFSIQGKPIFHFMGTSTFSEYTVVDQAQVVKVDPTAPLDKICLLGCGIATGIGAVWKTAKVEAGASVAVFGLGAVGLAVVAGAKIAGASRIIAVDLNPAKFAKAKVFGATDFLNPKEHDKAIQCVIQEMTGGGVDYSFECVGNTSVMRSAYESCQPGWGKSVIVGVDGSNKMLEINPLEFFSGRIWTASVFGGFKCKSDLPDLVDKYMSKELEYDEMITHTRPFSRINEAFSLLQKGESLRCVIEVEA	At5g43940
Selaginella moellendorfii	Selaginella moellendorffii v1.0	SELMODRAFT_149322	Selaginella GSNOR-like1	atggcgtcggcgacggcgggcaaggtcattacgtgcaaggctgctgtggcgtacgaggctggcaaggcgctgagcattgaggaagtggaagtagctcctccaaaggctaatgaagtacgcatcaaaatcacgcacactgctctctgccacaccgatcactacacactcagcggacaggatccagaggggctctttccatgcattctcggacatgaagcggccgggattgtggagagtgttggggagggtgtcaccgatgtgaagccaggagaccacgttattccttgctaccaggccgagtgcaaggaatgcaagtattgcaagtccgggaagacaaacctgtgcatcaaggttcgtccagcaaccggcaaaggcgtgatgcttgctgatggccagccg…	MASATAGKVITCKAAVAYEAGKALSIEEVEVAPPKANEVRIKITHTALCHTDHYTLSGQDPEGLFPCILGHEAAGIVESVGEGVTDVKPGDHVIPCYQAECKECKYCKSGKTNLCIKVRPATGKGVMLADGQPRFSVKGKPIYHFMGTSTFSEYTVVHDVSVAKINPEAPLDKVCLLGCGIPTGLGAVFNTAKVEAGSTVAVFGLGTVGLAVCEGAKKAGASRIIGVDMNPAKYELAKKFGATEFVNPKDHDKPIQQVLVDLTDGGVDYSFECIGNVKVMRAALEACHRGWGTSVIIGVAGAGQEISTRPFQLVTGRVWKGTAFGGYKSRSDVPKLVEQYLQKEIKVDEYITHNFKLDSINEAFELLEAGKCLRAVIHME	At5g43940
Selaginella moellendorfii	Selaginella moellendorffii v1.0	SELMODRAFT_89583	Selaginella ADH1-like2	Tgcaaagctgctgtggctcatggagctgggaagccgatggtcatcgagaagatccaggttgcgccaccgggatcgaccgaagttcgtcttaaaatcgtccacacctctctgtgccgcacagacatcaccctctggaagaatggcaacatattccctcgcattttcggtcacgaagcagctggaattgttgagagcataggcaaagatgtgaagggtgttcaaccaggagatcacgcactcacactgttcacgggagagtgcaaagagtgtgactactgcaaatccgggaagaccaacgtttgccaaaagtatggaatcgatccggagagaggggtgatggtgagcgacggtaagagcagatttcttacagaggatggcaagactatataccactttttg…	MVIEKIQVAPPGSTEVRLKIVHTSLCRTDITLWKNGNIFPRIFGHEAAGIVESIGKDVKGVQPGDHALTLFTGECKECDYCKSGKTNVCQKYGIDPERGVMVSDGKSRFLTEDGKTIYHFLGTSTFSQYTVVDQACICVVNKDAPLEKICLLSCGVTTGVGAATKAAKVEKGSTVAIFGLGTIGFAAAQGAKIAGASRIIGIDINPSKLEEGKAKFGLTDAINPKDHDKPVQEVIREMTNGGADYTIECVGNVNLIRDAVESAHEGWGVTVAAGLDESTKVLTVSPKNFLFGRWLTGTWFGGYKGRSELNQLVEKYMNKELNLDDFITHKLPLAKVNDAVTLMEEGKCLRCVLDANAV	At5g43940
Selaginella moellendorfii	Selaginella moellendorffii v1.0	SELMODRAFT_157772	Selaginella PDC1	ATGCCACGGCCGGATGCATCGTGCTCGCCAACGCTGGGCAGCCACATCGCGCGGCGCCTGGTGGAGATCGGCGTGAGCGATCTCTTCGCGGTGCCAGGGGATTTCAATCTGGTTCTCCTGGATCAGCTCATCTACCATCCAGGCCTCTCGCTGGTGGGCTGCTGCAACGAGCTCAACGCTGGCTACGCCGCCGATGGCTACGCTCGATCCCGCGGGGTTGGGGCGTGCGCCGTCACCTTCACGGTCGGGGGATTGAGCGTCCTCAACGCCATCGCTGGAGCTTACAGCGAGAACTTGCCAGTGATTTGTATAGTGGGAGGCCCCAATTCCAATGACTATGGGACCAACCGGATCCTCCACCACACCATTGGCATCCCGGATTTCAGCCAGGAGCTTCGC…	MPRPDASCSPTLGSHIARRLVEIGVSDLFAVPGDFNLVLLDQLIYHPGLSLVGCCNELNAGYAADGYARSRGVGACAVTFTVGGLSVLNAIAGAYSENLPVICIVGGPNSNDYGTNRILHHTIGIPDFSQELRCFQAVTCAQAVIQHLEDAHELIDGAISTALRESKPVYISVCCNLAGLEHPTFSKEPVPYALSPRMSNYQSLEAAVTAAAEFLNAAVKPVLVAGNKLKACRAVDEFVELADACSYPVAVMPSAKGYFPESHPRFIGTYWGAVSTPYCCEIVESADAYLFAGPVFNDYSSVGYSLLIKKEKVIMVQSERVTIGGRLSFGCIVMRDFLKALAKKLRKNDTSYQNFQRMYVPEGHVVTHGSTDALRVNVLFKHIQEMLSKDSAVIAETGD…	At4g03370
Selaginella moellendorfii	Selaginella moellendorffii v1.1	SELMODRAFT_80644	Selaginella PDC2	ATGACAGGGCCTCCCAGCAACGATCCCAAGGGCACGCTCGGCAAGCATCTCGCCCGGCGCCTGGTCGAGGTCGGGGTGAGGGACGTGTTCTCGGTCCCCGGGGATTTCAATCTCATCCTCCTCGACTATCTCATAGCCGACCCGGGGCTCAACGTGGTTGGGTGCTGCAACGAGCTCAATGCTGGCTATGCCGCGGATGGCTACGCCCGGATCAATGGCGTGGGCTGCTGCGTCGTCACCTTCACCGTTGGTGGCCTCAGCGTGATCAACGCCATCGCGGGAGCCTACAGCGAGAATCTGCCAGTGATATGTGTCGTCGGCGGCCCCAACTCCAACGATTTCGGGACCAACCGGATTCTCCACCACACCATTGGTATTCCGGATTTTAGCCAGGAGTTT…	MTGPPSNDPKGTLGKHLARRLVEVGVRDVFSVPGDFNLILLDYLIADPGLNVVGCCNELNAGYAADGYARINGVGCCVVTFTVGGLSVINAIAGAYSENLPVICVVGGPNSNDFGTNRILHHTIGIPDFSQEFRCFQQVTCAQAVVQHIDDAHELIDYAIATALKESKPVYISISCNLPAIPHASFNREPVPYALHKRQSNPASLEAAIEATAEVLNAAVKPVLVGGPKLRVAKAGAAFEELANASGYALASMPSAKGQVSETHEHYIGTYWGAVSTPFCLEIVESADCYLFAGPIFNDYSSVGYSLLFKKEKAVIVQPDRVTIANGVAFGCCLMKDFLEGLAKKVKRNTTAFDNFKRIYIPGGIVPKAIPGEPLRVNSWFQDMLNENTAVIAETGDSW…	At4g03370
Physcomitrella patens	Cosmoss	Pp1s142_105V6.1	Physcomitrella GSNOR1	CATTGGGATGGGGGAGTGAGTGTGAGTGCGTGAGCTGCTTCTTCGCCACTTCGCCATCGCCATCGCCATCCAAGTGTCTTCCTCTCCCCCTCTCTCGCTCGCTTGCTTGCTTGGTCTTGCTTGTTTGCTCGCTCTGGGTCCCCTTTCAATTAATTTTATGGCGGCTTCTTCTATGATCACACGCTCGCTGCGCAGCACTGTGCCCCGTCTCCGCTTCCTCTCCCCACTCTCCTCCTCACAGCTCGCATCCCCTTCCTCGCAATCTCGCTCCATGGCAGATGAGCCGGAACCCGCATCGCACCGGGAGGTCGACAATTCTTCTACCCAGGGGAAGCCCATTACCTGTCGAGCCGCCATAGCCTATGAGAAGAGCAAGCCTCTTGTTATAGAAAATGTCGA…	MAASSMITRSLRSTVPRLRFLSPLSSSQLASPSSQSRSMADEPEPASHREVDNSSTQGKPITCRAAIAYEKSKPLVIENVEVAPPQAGEVRVKILYTALCHTDFYTLSGKDPEGLFPCILGHEAAGVVESVGEGVTELKPGDHVIPCYQAECRECKFCKSGKTNLCGKVRPATGKGVMLSDGQSRFKVAGKPIYHFMGTSTFSEYTVLHDVSVAKINPDAPLDKVCLLGCGIPTGLGAVFNTAKVEPGSNVAVFGLGTVGLAVCEGAKKAGAKRIIGVDTDPSKFDLAVKFGATEYVNPKDFDKPIQDVLVEMTDGGVDYSFECIGNVQVMRAALEACHKGWGTSVIVGVAAAGQEISTRPFQLVTGRVWKGTAFGGYKSRTDVPKLVDEYMKQEIKLD…	At5g43940
Physcomitrella patens	Cosmoss	Pp1s65_226V6.2	Physcomitrella GSNOR2	AAACGCTAGGGATTGAGATTGCGAGCGGGCCCTATCATCCTCTGCAAACCTCGCCACACACTACTCCTCTGGTGTGGAGAGCCTCTCTTCTGTTAGATTGTCACCCACCTACTTGTGTCTTTCAATCTCAGAGCGACTAGTGTACAATCAAGTGCTGGCGAGAGTGGTTTGTTGTCGATCGCAATGTCTACCGAGGGGCAAGTTATCACATGCAAAGCTGCTATTGCATGGGAGGCCAAGAAGCCTCTTTCGATTGAGGATGTTCAAGTGGCTCCCCCCCAAGCTGGAGAAGTGCGGATTAAGATAACGCACACTGCGCTCTGCCACACAGACGCATATACGCTGGATGGTCATGACCCAGAGGGTTTGTTTCCCTGCATCTTGGGGCACGAAGCAGCT…	MSTEGQVITCKAAIAWEAKKPLSIEDVQVAPPQAGEVRIKITHTALCHTDAYTLDGHDPEGLFPCILGHEAAGIVESVGEGVTEVKAGDHVIPCYQAECKECKFCLSGKTNLCGKVRSATGVGLMLSDRKSRFSKDGKVIYHFMGTSTFSEYTVVHAVSVAKVNPAAPLDKICLLGCGIPTGLGAVWNTAKVEKGANVAIFGLGTVGLAVAEGAKAAGAARIIGVDIDPSKFDRAKDFGVTETLNPKDHKKPTQEVIVEMTDGGVDYSFDCTGNVHVMRSALECCHKGWGTSVIIGVAASGQEISTRPFQLVTGRVWKGTAFGGFKSRSQVPELVEKYLKKEIKVDEYITHNMKLDDINEAFDLLHSGKCLRCVLQLSSL	At5g43940
Physcomitrella patens	Cosmoss	Pp1s37_37V6.2	Physcomitrella ADH1-like	TGTGCGAAAACCATTACCAATATTGTTTTTTCTCTTTGGGTCTCGAAGAGCGAGGCTGTGTAGGGAACTGTCGTCGTGCCCCATCGCTGGACCTGCGAAGAGGAGGAGCAAGGATCGAACTTTGGGGTTCAGAAAGCACGACCGCTGGTTTTGTGGGGTGCTAGAGAGGTGTGGGAAATGGAGACCGTGGAGGAGATCACCGTCGGCAAAGTCATCACTTGCAAAGCTGCTGTGGCGTGGGAACCAAAGGGCAAGTTCATTGTACAGGATGTGCAAGTGGATCCCCCTCTGGCCATGGAGGTCCGGATCAAAGTGACACATACTTCTCTGTGCCGCAGTGATTTGTTCTTCTGGACGAATGAGGCTCTGGGACACACATTTCCCCGAATTTTCGGTCAC…	METVEEITVGKVITCKAAVAWEPKGKFIVQDVQVDPPLAMEVRIKVTHTSLCRSDLFFWTNEALGHTFPRIFGHEAAGIVESVGEGIDDLKPGDHVLPVFTGECKECKYCASPKTNLCSKFGTESLATGMKGDGKSRFSVNGKPVSRFLGSTFSEYTVVEYPYVVKINPVAPLDKVCLLGCGVTAGIGAVRRIAQLEPGATIAVFGLGTVGLSVVKEAQRRGASRIIGVDININKAAEGNFFGVTDFFNPDNLDKPVEEVIKELTGGGVDYAFECVGNPKVMATAFASCQDGWGTTIVLGVAGPATVSIPTRSLLTGRCMKGTLYGGYKPKTDVPALVEQYLHKDFDVEEFITHNLPFSRINDAFKLLQAGECLRTVLHYNETVN	At5g43940
Physcomitrella patens	Cosmoss	Pp3c19_19330V3	Physcomitrella PDC4	ATGTCAAGCCCGCCTCCCATTTACCCTGTTATTGAATCCACTGCCTGCTTGGCCCGCCATTTGGCACGCAGGCTTGTGGAAATTGGGTGCAATGATATATTCACTGTGCCGGGCGACTTCAACCTCATCTTGCTGGATCACCTGCTGAACGAGCCAGGCATCAATAATATTGGATGCTGCAATGAGATCAACGCAGGCTACGCCGCCGAGGGTTATGCTCGCTGGAAAGGTGTTGGTTGTGTGGTTGTTACTTTCACTGTTGGAGGCCTTAGTGTCATTAACAGCATCGCTGGCGCTTACAGTGAAAATCTCCCTGTCATTTGCATCGTTGGGGGTCCCAATACCAACGATTACGGTACCAATCGAATCTTGCATCATACCATTGGTATTCCTGATTTC…	MSSPPPIYPVIESTACLARHLARRLVEIGCNDIFTVPGDFNLILLDHLLNEPGINNIGCCNEINAGYAAEGYARWKGVGCVVVTFTVGGLSVINSIAGAYSENLPVICIVGGPNTNDYGTNRILHHTIGIPDFSQEFRCFQTVTCFQAVINHLDDAHELVDRAISKALHKNKPVYISVSCNITNTVHPSFTGSTIPYTIKQQVSNKVSLDAAVESTVKFLNTCAKPVLIGGPKMRLGKAKEAFAKLVTACGYAYAVMPSAKGQVSEQHPRFMGTYWGAVSTPYCLEIVESADAYIFVGPIFNDYSSVGYSLLLKKQHMIIVNPDRVKVCGKAEFGCVLMKDFVEALAEKIVKNSNSYDNYKRIFVPEGTVPSSVPGEPLRVNSLFKHIQGMLSGDTAVL…	AT5G01320
Marchantia polymorpha	Marchantia genome database	Mapoly0033s0043	Marchantia GSNOR1	TGGGAACCAACGTGCTACAAAGGCAATATACTCCATCTATATCAAACATATGAAAACACAAGGTTGTGTAAAATGCGAAAACGAAGAGGGGGCCAAGTACAGTACATGGCAATAGGAGTAGATAGACCGAAAAAGCATGCCTAGGTTTAAAATTGGGCGACCGTCAGGGTTTCTCTGCGATGGAGGTTGGGGGTGGGTGATCATGCTTGTGTGTCTGCGAGCCCTCTGCTGACGAGGAACTTTCGTCAGAAAGTTCAGGCTTGCAGAGTTGTCCGCACCTCGCTGCGTGGCGCTTTAAATTTGGATCATGGTTTCGTTGTGGGCTCGGACCCAGCCCCAGCCCCAGCCCCAGCCCCTTGGTTTTATACTCCTCCAGCCACCGGTCTCATAATCGTTGCT…	MSSTQGKTITCRAAVSWEPKKPLSIETVEVAPPQAGEVRVKITHSAICHTDAYTLGGNDPEGLFPCILGHEAAGIVESVGEGVTEVQPGDKVIPCYQAECRECKFCLSNKTNLCGKVRPATGNGVMLNDRQSRFSINGKPIYHFMGTSTFSEYTVVHAVSVAKVNPEAPLEKICLLGCGIPTGLGAVWNTAKVEAGSTVAVFGLGSVGLAVAEGAKAAGASEIIGIDIDVSKFELAKNFGVTKFINPKDHQQPIQQVIVDMTDGGVDYSFECIGNVDIMRAALECCHKGWGVSVIVGVAAAGKEISTRPFQLVTGRVWKGTAFGGFKSRSQVPDLVEKYMKKEIKVDEYITHNLPFSKINEGFELMHGGKCLRCVLHMDE	At5g43940
Marchantia polymorpha	Marchantia genome database	Mapoly0154s0033	Marchantia ADH1-like	TCGACGCGAGAAATTTGATGGTTGGCATGGCGAGCGGGGTTCAATTTGGCGAAGAAGGCAAAGTAGAGGGAATCTAGAAGTGATTTTACGGTCCGTGAAGAGATGGCGATGGTTTGGACATTTTTTTACTATATTTTTGGCTTCTTGTTGTATTTTGATCTCATGAAATGTTCATGGGCGTTCACGTGGAGCTTTTCGGCTGCGAATCGCCAAACGAGGCACTGCTCTGAGTGCGCGGTGCTGTCCGGTCAATAACTCTCGAGCATGGCCGGACTCGGTCACGTTTTACCCGAAGAACATGAAGAAAGTGCAGCAGAGAGATCGAAAAAGCTACCACGAACTGCGACAAACAGGAACTGCGAATCTGACAGAAAGTCTAGATTTAATTTCTTATCCCGG…	MGSASDEASTAGKVISCKAAVIWAVGENPVIEQIEVAPPEAGEVRIRILYTSICHSDLHVWKNKNTSAMHPRLLGHEAAGIVESVGEGVSDFTPGDHVLPIFMGECKECSFCKSRKSNICPKFAVNPMRGTRMVDGKSRFSVKGQTLYSCYCSSFSQYTVVEQQCVVKINPNAEMDKVLLLSCGAGTGLGSAWNIAKIEPNATVAIFGLGAVGCSVAEGARVAGASRIIGVDVNPAKFEKGKLFGITESVNPNDCEKPIDEVICEMTNGGVDYSFECVGLPKLMESAIKSCMIPGGLAVICGVTASRDAKMEVMPQLIIRGVSITGSMYGGWKPSDIPELVERYMRKEFHIDQLITHRLPFAEFGQAWQLLIDGESLRSVISCWD	At1g77120
Marchantia polymorpha	Marchantia genome database	Mapoly0021s0075	Marchantia GSNOR2	GCGTGCGTGTGTTCCTTTGATTGTCTTCGTCGTACTGATAAATCCTCGAAGCCATTTCGCGGTCGCGATGGGCTTCTTTGATTTTTTCTAAACGAGGGGTCGGTGCGCTCGTAGAAAAATCTATGAGTGTATGTCGATGACTGTGTGCTCCTTCGATGCCTCGGCTCGCAGGATTGACTGAATTGCAGCTACCCTTGGCGCTCGGTGCGCTCATTTAAGAGCTCGTGAGATTTCAGAATCAAAGTGTGAGCTCGAAGATTGCCCCCGAGTCACAGTACCCTGTCGGAGGCAATTTCGATTGGACATTGCGTCTTCTTCACCGAAGTGTCAGTATAATTCTTCGCAATGTCGACTGCTGGGCAAGTTATCAGCTGCACAGCGGCTGTGGCTTGGGAAGAG…	MSTAGQVISCTAAVAWEENKPLTLETIQVAPPGANEVRVKLLYGAVCHTDITFMTGKAPAEKIFPRIFGHEAAGVVESVGPGVSEFAEGDHVIPLYQAECSECALCHVKSSNLCTYTLTMTGGYIHPSQECRFSKDGKPIHHFFNTSTFSQYTVVNQANLAKVDPKAPLDKVFLLGCGVTTGHGAVNKVAEVQPGTSVAVFGLGTVGLSVVHAAARAGATKVIAVDINPNKFALAKEFGATDCLNPKDFEKPIQQVLKEMTHGQGVMYSFECVGGNKEVVTSVIECCNPIMGTASMLGTPEAGATIEVNAVFILMGLKLKGAMFGGYRGKTDVPKLVDLYMNKGLDLDKFITDTLPFSRINEAFDKLQAGECLRIALDYSK	At5g43940
Marchantia polymorpha	Marchantia genome database	Mapoly0160s0004.1	MpPDC1	ATGAATGGCAGCTCGGAAGCGACGCTCGGGCGGCATCTGGCCCGACGTCTGGTGGAAATCGGAGTGAAGGATATCTTCGCTGTGCCCGGGGACTTCAATCTCGTGCTCTTGGACCATCTGATTGCGGAGCCCGAGCTAAAGCTCGTCGGGTGCTGTAACGAGCTCAACGCTGGCTACGCTGCGGATGGATATGCGAGACGTCGCGGAGTGGGAGCTTGCTGCGTGACCTTCACCGTCGGTGGTCTCAGTGTGATCAATGCCATAGCGGGGGCGTACAGCGAGAATCTTCCGGTGATTTGCATCGTCGGAGGCCCCAACAGCAACGACTACGGCACAAACCGCATCCTGCATCACACGATCGGGATTCCGAACTTCAGCCAGGAGCTGCGGTGCTTCGAG…	MNGSSEATLGRHLARRLVEIGVKDIFAVPGDFNLVLLDHLIAEPELKLVGCCNELNAGYAADGYARRRGVGACCVTFTVGGLSVINAIAGAYSENLPVICIVGGPNSNDYGTNRILHHTIGIPNFSQELRCFEQVTCAQVVLKDLEDSHDLIDKAISTALLQSKPVYISVSCNLAGEPHPSFSRAPIPYALPEKLSNPQSLQAAVEHAAQFLNAAVKPVLVVGSNVRVAKAQAAVLELADAAGYPTAVMPAGKGLFPESHEHFIGTYWGAVSTPYALEIVESADAYMFVGPVFNDYSSVGYSLLLKKEKMILVQPHRITVGGGASYGCILMNDFLKALAKALKKNTTAHENFQRIYIPPGTCLHAKNAKNEALKINQLFHYIQKMLTPDNAVLAETGDS…	At4g03370
