# Supplementary material for: Conservation of ethanol fermentation and its regulation in land plants
Source: J Exp Bot. 2019 Feb 28;70(6):1815–27. doi: 10.1093/jxb/erz052 (PMC6436157; doi:10.1093/jxb/erz052)
Supplement: Supplementary Material [file erz052_suppl_supplementary_material.zip › erz052_suppl_jexbot232983-file005.xlsx]

## Sheet: Supplementary Table S3
Supplementary Table S3. Relative mRNA level of genes coding for ADH- and PDC-like proteins in Pinus pinea, Pteris vittata, Selaginella moellendorffii, Physcomitrella patens, and Marchantia polymorpha. Plants were subjected to hypoxia (1% O2 V/V),or maintained under normoxic conditions, at ZT0 and samples were collected at intervals of four hours. mRNA quantification was peformed by means of realt…
	Normoxia		Hypoxia
Arabidopsis thaliana
ADH1	AVG	SD	AVG	SD	P-value
ZT0	1	0.40242
ZT4	1.03287	0.324911	3.48806	1.24758	0.009
ZT8	6.99873	1.63894	15.5084	2.45062	<0.001
ZT12	8.08117	4.37332	19.5842	5.36743	0.016
PDC1	AVG	SD	AVG	SD	P-value
ZT0	1	0.109677
ZT4	0.339037	0.14105	43.1344	7.80234	<0.001
ZT8	1.17388	0.200198	70.9471	37.8893	0.01
ZT12	0.693069	0.324354	90.649	23.3624	<0.001
PDC2	AVG	SD	AVG	SD	P-value
ZT0	1	0.891655
ZT4	0.0392476	0.0322114	37.501	15.2847	0.003
ZT8	0.2908	0.171177	26.1728	20.1382	0.042
ZT12	0.138958	0.138892	49.2564	18.81	0.002
Pinus Pinea
ADH2	AVG	SD	AVG	SD	P-value
ZT0	1	0.430573
ZT4	1.30963	0.946305	1.00242	0.516449	ns
ZT8	1.27686	0.286136	1.41969	0.425959	ns
ZT12	1.27011	0.511489	2.11768	0.135773	ns
ADH1	AVG	SD	AVG	SD
ZT0	1	0.60706
ZT4	3.12247	1.69752	76.9326	50.1163	0.026
ZT8	0.801301	0.660832	137.222	91.8387	0.25
ZT12	0.883695	0.0802557	332.595	20.0061	<0.001
ADH3	AVG	SD	AVG	SD
ZT0	1	0.365169
ZT4	1.10209	0.585373	2.9795	1.61001	ns
ZT8	0.996407	0.159956	6.50467	4.32712	0.044
ZT12	0.865082	0.148158	14.5204	5.49187	0.003
PDC1	AVG	SD	AVG	SD
ZT0	1	0.213498
ZT4	1.31321	0.095304	4.60001	1.80919	0.011
ZT8	0.829042	0.598533	8.06094	1.16734	<0.001
ZT12	0.898052	0.267578	15.6254	7.08307	0.006
Pteris vittata
ADH1-like	AVG	SD	AVG	SD
ZT0	1	0.238569
ZT4	1.35981	0.214948	2.13433	0.128994	<0.001
ZT8	1.86045	0.117038	2.28333	0.302971	0.04
ZT12	2.94886	0.986058	2.82981	1.51016	ns
PDC1	AVG	SD	AVG	SD
ZT0	1	0.685676
ZT4	1.7352	0.746487	1.98411	0.869485	ns
ZT8	1.67752	0.293966	3.8281	0.873934	0.003
ZT12	3.41269	2.94428	0.969642	0.277659	ns
Selaginella moellendorffii
ADH-like1	AVG	SD	AVG	SD
ZT0	1	0.608302
ZT4	1.90972	1.06389	7.98494	4.45281	0.038
ZT8	4.07323	2.64341	1.597	1.43136	ns
ZT12	5.15843	1.15477	5.86101	3.91919	ns
GSNOR-like1	AVG	SD	AVG	SD
ZT0	1	0.495948
ZT4	0.426676	0.296325	0.238546	0.303423	ns
ZT8	0.604367	0.61745	0.403646	0.237103	ns
ZT12	0.964838	0.909835	0.220744	0.0623395	ns
ADH-like2	AVG	SD	AVG	SD
ZT0	1	0.825519
ZT4	0.820714	0.507126	0.636931	0.7241	ns
ZT8	1.17035	1.3287	1.47697	1.10385	ns
ZT12	0.172534	0.1333	0.435783	0.364861	ns
PDC1	AVG	SD	AVG	SD
ZT0	1	1.02123
ZT4	0.5979	0.234932	0.90785	0.80799	ns
ZT8	1.24012	1.37096	0.264599	0.125047	ns
ZT12	4.47425	2.42753	5.21963	2.07566	ns
PDC2	AVG	SD	AVG	SD
ZT0	1	0.670664
ZT4	1.37856	0.687302	2.58219	1.4901	ns
ZT8	1.33926	0.51023	3.27741	1.22614	0.027
ZT12	1.17352	1.08136	0.530121	0.389256	ns
Physcomitrella patens
ADH-like	AVG	SD	AVG	SD
ZT0	1	0.165087
ZT4	0.772169	0.352039	0.658576	0.296727	ns
ZT8	1.1138	0.427584	0.819412	0.273138	ns
ZT12	1.61669	0.722919	0.781706	0.319056	ns
PDC1	AVG	SD	AVG	SD
ZT0	1	0.0607577
ZT4	1.31418	0.265077	2.91996	1.0553	ns
ZT8	0.703419	0.341589	9.61309	4.56113	0.008
ZT12	1.56924	0.383233	4.13407	0.698932	<0.001
Marchantia polymorpha
ADH-like
ZT0	1	0.56507
ZT4	0.951009	0.386049	0.458513	0.115111	ns
ZT8	0.819951	0.236704	0.297063	0.117762	0.007
ZT12	0.520093	0.23285	0.19084	0.0241049	0.031
PDC1
ZT0	1	0.646578
ZT4	0.779756	0.228138	4.43951	1.94046	0.01
ZT8	1.50995	0.75095	1.55894	0.408604	ns
ZT12	1.3471	0.723606	1.66028	0.694693	ns
