# Supplementary material for: Conservation of ethanol fermentation and its regulation in land plants
Source: J Exp Bot. 2019 Feb 28;70(6):1815–27. doi: 10.1093/jxb/erz052 (PMC6436157; doi:10.1093/jxb/erz052)
Supplement: Supplementary Material [file erz052_suppl_supplementary_material.zip › erz052_suppl_jexbot232983-file002.fasta]

>MAIZE-ADH1
MATAGKVIKCK------------AAVAWEAGKPLSIEEVEVAPPQAMEVRVKILFTSLCHTDVYFWEAK-----GQTPVFPRIFGHEAGGIIESVGEGVTDVAPGDHVLPVFTGECKECAHCKSAESNMCDLLRINTDRGVMIA--DGKSRFSI--NGK--PIYHFVGTSTFSEYTVMHVGCVAKINPQAPLDKVCVLSCGYSTGLGASINVAKPPKGSTVAVFGLGAVGLAAAEGARIAGASRIIGVDLNPSRFEEAR-KFGCTEFVNPKDH-NKPVQEVLAEMTNG-GVDRSVECT-GNINAMIQAFECVHDGWGVAVLVGVPHK-DAEFKTHPMNFLNERTLKGTFFGNYKPRTDLPNVVELYMKKELEVEKFITHSVPFAEINKAFDLMAKGEGIRCIIRMEN---
>Petunia-ADH1
SNTAGQVIRCK------------AAVAWEAGKPLVIEEVEVAPPQKMEVRLKILFTSLCHTDVYFWEAK-----GQTPLFPRIFGHEAGGIVESVGEGVTDLKPGDHVLPVFTGECQQCRHCKSEESNMCDLLRINTDRGVMIH--DGQTRFSK--DGK--PIYHFVGTSTFSEYTVCHSGCVTKIDPQAPLDKVCVLSCGISTGLGATLNVAKPTKGSTVAIFGLGAVGLAAAEGARIAGASRIIGVDLNPSRFNDAK-KFGVTEFVNPKDHGDKPVQQVIAEMTDG-GVDRSVECT-GNVNAMISAFECVHDGWGVAVLVGVPNK-DDAFKTHPMNLLNERTLKGTFFGNYKPKSDIPSVVDKYMKKELELEKFITHQVPFSEINKAFDYMLKGESIRCMITMEH---
>Pinus-ADH2
SSTAGQVITCK------------AAVAWGPGQPLKIEEVEVAPPQAMEVRIKVYYTALCRTDLVFWEAK-----GQTPLFPRIFGHEAAGVVESVGEGVTDLKPGDSVLPVFTGECKECRHCKSEESNMCDLLRINTERGVMIS--DGKSRFSI--NGK--PIYHFLGTSTFSEYTVVHVGCVAKINPKAPLSKVCILSCGVSTGMGATLNVGKPKKGSTVAIFGLGSVGLGAAEGARIAGASRIIGIDLNSDRYEQAK-LFGVTEFINPQDY-EKPVQEVIAEKTNG-GVDCSIECT-GNVKAMIQAFESCHDGWGVSVLVGVPHS-DAVFATHPMNFLNERTLKGTFFGNYKPRSDLPGLVEMYLDKKLELDKFITHEVSFADINKSFDYMIKGESLRTVIKVSD---
>Pinus-ADH1
SSTAGQVIKCK------------AAVVWEAGEPLKIEEVEVAPPQAMEVRIKIHYTALCHTDLYFWDAK-----GQKPLFPRILGHEAAGVVESVGEGVTDLKAGDSVLPVFTGECGECRHCKSEESNMCDLLRINTDRGVMIN--DGKSRFSI--NGK--PIYHFLGTSTFSEYTVSHVGSVAKINPAAPLKKVCILSCGVSTGMGATLNVAKPKKGSTVAIFGLGGVGLSAAEGARIAGASRIIGIDLNSDRFEKAK-LFGVTEFINPLDY-KKPIQEVIAEKTDG-GVDYSIECT-GNVKAMIQAFESCHDGWGVAVLVGVPHS-DAVFATGPVNFLNERTLKGTFFGNYKPRSDLPGLVELYLSKKLELEKFITHEVSFADINKAFDYMIKGESLRCVINVIGH--
>Pinus-ADH3
SSTAGEVITCK------------AAVGWGPGQPLKIEEVQVAPPQAMEVRIKVHYTALCRTDLVFWEAK-----GQAPLFPRIFGHEAAGVVESVGEGVTDLKPGDKVLPVFTGECGECRHCKSEESNMCDLLRINTERGVMIN--DGKSRFSI--NGK--PVYHFLGTSTFSQYTVLHAGCVAKINPEAPLDKVCILSCGVSTGMGATLNVGKPKKGSTVAIFGLGSVGLAAAEGARIAGASRIIGIDLSNDRYEPAK-PFGVTEFLNPKDY-DKPIQEVIAEITDG-GVDCSIECT-GNIKAMIQAFEACHDGWGVSVLVGVPHS-EAVFATSPVNFLNERTLKGTFFGNYKPRSDLPGLVEMYLNKTLELDKFITYEVSFAEINKAFDYMIKGEGLRTVIKVTE---
>Pteris-GSNOR2
ASTQGQVIVCK------------AAVAWDAKKPLTIEDVEVAPPQSGEVRIKITHTALCHTDAYTLDGL-----DPEGLFPCILGHEAAGIVESVGEGVTEVQPGDHVIPCYQAECRECKFCKSGKTNLCGKVRSATGVGLMLS--DFKSRFSV--KGK--SIYHFMGTSTFSQYTVVHAVSVAKVAPEAPLEKICLLGCGIPTGLGAVWNTAKVEPNSIVAIFGLGTVGLAVAEGAKAAGASRIIGIDIDPNKASLGK-QFGVTEFINPKDH-EKPIQEVIVGLTDG-GVDYSFECV-GNVKLMRAALECCHKGWGTSVIVGVAAA-GQEICTRPFQLVTGRVWKGTAFGGFKSRTQVPQLVDKYLNKEIKVDEYITHNMTLPQINEAFDLMHQGKSLRAVIHMW----
>Arabidopsis-ADH1
MSTTGQIIRCK------------AAVAWEAGKPLVIEEVEVAPPQKHEVRIKILFTSLCHTDVYFWEAK-----GQTPLFPRIFGHEAGGIVESVGEGVTDLQPGDHVLPIFTGECGECRHCHSEESNMCDLLRINTERGGMIH--DGESRFSI--NGK--PIYHFLGTSTFSEYTVVHSGQVAKINPDAPLDKVCIVSCGLSTGLGATLNVAKPKKGQSVAIFGLGAVGLGAAEGARIAGASRIIGVDFNSKRFDQAK-EFGVTECVNPKDH-DKPIQQVIAEMTDG-GVDRSVECT-GSVQAMIQAFECVHDGWGVAVLVGVPSK-DDAFKTHPMNFLNERTLKGTFFGNYKPKTDIPGVVEKYMNKELELEKFITHTVPFSEINKAFDYMLKGESIRCIITMGA---
>Arabidopsis-GSNOR
MATQGQVITCKGTFILDPRTLTISAVAYEPNKPLVIEDVQVAPPQAGEVRIKILYTALCHTDAYTWSGK-----DPEGLFPCILGHEAAGIVESVGEGVTEVQAGDHVIPCYQAECRECKFCKSGKTNLCGKVRSATGVGIMMN--DRKSRFSV--NGK--PIYHFMGTSTFSQYTVVHDVSVAKIDPTAPLDKVCLLGCGVPTGLGAVWNTAKVEPGSNVAIFGLGTVGLAVAEGAKTAGASRIIGIDIDSKKYETAK-KFGVNEFVNPKDH-DKPIQEVIVDLTDG-GVDYSFECI-GNVSVMRAALECCHKGWGTSVIVGVAAS-GQEISTRPFQLVTGRVWKGTAFGGFKSRTQVPWLVEKYMNKEIKVDEYITHNLTLGEINKAFDLLHEGTCLRCVLDTSK---
>Tomato-GSNOR
MATQGQVITCK------------AAVAWEPNKPLVIEDVQVAPPQAGEVRVKVLYTALCHTDAYTWSGKLKILRVSSHVFLVM--RLRGTIVESVGEGVTEVQPGDHVIPCYQAECRECKFCKSGKTNLCGKVRAATGVGVMMN--DRKSRFSI--NGK--PIYHFMGTSTFSQYTVVHDVSVAKIDPVAPLEKVCLLGCGVPTGLGAVWNTAKVEPGSIVAVFGLGTVGLAVAEGAKAAGASRIIGIDIDSKKFDRAK-NFGVTEFINPKEH-EQPIQQVIVDLTDG-GVDYSFECI-GNVSVMRSALECCHKGWGTSVIVGVAAS-GQEISTRPFQLVTGRVWKGTAFGGFKSRSQVPSLVDKYLKKEIKVDEYITHNMTLADINKAFDLMHDGDCLRVVLDMFV*--
>Rice-GSNOR1
SSTQGQVITCK------------AAVAWEANRPMTIEDVQVAPPQAGEVRVKILFTALCHTDHYTWSGK-----DPEGLFPCILGHEAAGIVESVGEGVTEVQPGDHVIPCYQAECRECKFCKSGKTNLCGKVRAATGVGVMMN--DRKSRFSI--NGK--PIYHFMGTSTFSQYTVVHDVSVAKINPQAPLDKVCLLGCGVSTGLGAVWNTAKVEAGSIVAIFGLGTVGLAVAEGAKSAGASRIIGIDIDSKKFDVAK-NFGVTEFVNPKDH-DKPIQQVIVDLTDG-GVDYSFECI-GNVSVMRSALECCHKGWGTSVIVGVAAS-GQEISTRPFQLVTGRVWKGTAFGGFKSRSQVPWLVEKYLNKEIKVDEYVTHSMNLTDINKAFDLLHEGGCLRCVLATDK---
>Pteris-GSNOR
FATQGKPITCR------------AAVAYEPSKPLKIETIQVAPPKSGEVRVKIVNTALCHTDFYTLSGK-----DPEGLFPCILGHEAAGIVESVGDSVTELKPGDHVIPCYQAECRQCRACMSGKTNLCGKVRSATGVGVMLS--DKASRFSL--NGA--PIYHFMGTSTFSEYTVVHDVSVAKINSAAPLDKVCLLGCGIPTGLGAVFNTAKVEAGTTVAVFGLGTVGLAVCEGAKKAGATRIIAIDTNVSKFELAR-KFGATEFINPKDH-DKPIQQVIVEATDG-GVDYSFECI-GNVAVMRAALESCVKGWGTSVIVGVAAS-GEEIKTRPFQLVTGRVWKGTAFGGYKSRTDVPKLVDAYMNKEIKLDEYVTHNFKLEDINHAFELLEAGKCLRAVIHMQ----
>Pteris-GSNOR-like
APTAGQTITCK------------GAICWGPGEPLVIEEVEVDPPQIGEVRIKILYSSLCRSDVTFWQDK---------------------IVESVGEGVTEFVEGDHVLPLFTGECMKCIHCKSTKSNVCEKFRISSARGVMLS--DKKSRFRV--KGQ--SVYHYSG-STFCQYTVLEQENVVKIDSTAPLDKVCLLSCGVPAGLSSVWKVAKVEEGSTVAVFGLGTVGLAVAAGAQKVGAKQIIGVDVNPKKFERAL-QFGVTDCINPLES-DKPIHEVIKNITAG-GVDYSFECV-GNAQVVEAALLSCHDGWGMTIICGVAGE-KTPFAAHPAVLLLGRTITGTLFGGLKPKSDLPKFVEMYMKKEIPLEDFITHELPFSQINDAFNLLIEGECLRCVIHL-----
>Pteris-ADH1-like
MATQALPIKCK------------AAVAWGANQALVIEEIYVDPPQAGEVRIRIVATSLCHTDLTFLGIE-------QEQFPRILGHEAAGIVESVGEGVEDVKVGDHVLPVYAGECGKCYICKS-ESNLCQKYWPLLKTTMMLHPKDQKSRFSITKDGKTQPILSFF-TSTFSEYTVVKADCCAKISPDAPLDKACLLSCGVATGLGAVWNIAKVHKGSSVAIFGLGTIGLSIADGARIAGASRIIGVDINPSKFELAR-KFGVTEFVNPKDH-DAPIERVLQDLTNG-GVDYSFECV-GKVQLMEAALESTREGEGKTVVLGLDPA--KKLSINP-AILFGRSLTGAMFGGFKGKTQIPKLVEKITTKELIVDDYITDVLPFEEINKAIELLKCGKSLRCVLTL-----
>Selaginella-ADH1-like
AATAGEVITCN------------AAVAYEAGAPMIVDKICVAPPKPSEVRLKITHTSLCRTDLTFWRAI-----GQKKVFPRIFGHEAAGIVESVGKEVTGVKPGDHVVPLFTGECQECRYCRSGKTNLCQKFKVDTDRGVLAS--DGTSRFST-KDGK--PIYHFLGTSTFSEYTVVDQACVAKIDKAAPLDKVCLLSCGMTTGLGASINTAKVEKGSTVAIFGLGTIGFAAAQGAKIAGASRIIGIDVLPEKLALGK-KFGLTDTVNPKEH-DKPIQEVIKEMTDG-GVDYAIECV-GNVKLIEAAVESVHEGWGKAVVAGLDDN-TKFVSVHPGNFLYGRLLTGTFFGDYKGRSQMNDLVEMYMKKELNLDDFITHNLPFHKINEAFQLLIEGKCLRCVLHMEHDH-
>Selaginella-GSNOR
TPTTGQTITCK------------AAVAWGPKAPLVIEEIQVEPPQAQEVRIKITHTSLCHSDVTFWE-------APVEVFPRIFGHEAAGIVESVGEGVLDLKPGDHVIPVFTGECGNCKYCKSPRTNICANYAVDALRGTMKS--DGRTRFSI--QGK--PIFHFMGTSTFSEYTVVDQAQVVKVDPTAPLDKICLLGCGIATGIGAVWKTAKVEAGASVAVFGLGAVGLAVVAGAKIAGASRIIAVDLNPAKFAKAK-VFGATDFLNPKEH-DKAIQCVIQEMTGG-GVDYSFECV-GNTSVMRSAYESCQPGWGKSVIVGVDGS-NKMLEINPLEFFSGRIWTASVFGGFKCKSDLPDLVDKYMSKELEYDEMITHTRPFSRINEAFSLLQKGESLRCVIEVEA---
>Selaginella-GSNOR-like1
SATAGKVITCK------------AAVAYEAGKALSIEEVEVAPPKANEVRIKITHTALCHTDHYTLSGQ-----DPEGLFPCILGHEAAGIVESVGEGVTDVKPGDHVIPCYQAECKECKYCKSGKTNLCIKVRPATGKGVMLA--DGQPRFSV--KGK--PIYHFMGTSTFSEYTVVHDVSVAKINPEAPLDKVCLLGCGIPTGLGAVFNTAKVEAGSTVAVFGLGTVGLAVCEGAKKAGASRIIGVDMNPAKYELAK-KFGATEFVNPKDH-DKPIQQVLVDLTDG-GVDYSFECI-GNVKVMRAALEACHRGWGTSVIIGVAGA-GQEISTRPFQLVTGRVWKGTAFGGYKSRSDVPKLVEQYLQKEIKVDEYITHNFKLDSINEAFELLEAGKCLRAVIHME----
>Selaginella-ADH1-like2
---------------------------------MVIEKIQVAPPGSTEVRLKIVHTSLCRTDITLWKNG--------NIFPRIFGHEAAGIVESIGKDVKGVQPGDHALTLFTGECKECDYCKSGKTNVCQKYGIDPERGVMVS--DGKSRFLT-EDGK--TIYHFLGTSTFSQYTVVDQACICVVNKDAPLEKICLLSCGVTTGVGAATKAAKVEKGSTVAIFGLGTIGFAAAQGAKIAGASRIIGIDINPSKLEEGKAKFGLTDAINPKDH-DKPVQEVIREMTNG-GADYTIECV-GNVNLIRDAVESAHEGWGVTVAAGLDES-TKVLTVSPKNFLFGRWLTGTWFGGYKGRSELNQLVEKYMNKELNLDDFITHKLPLAKVNDAVTLMEEGKCLRCVLDANAV--
>Physco-GSNOR1
SSTQGKPITCR------------AAIAYEKSKPLVIENVEVAPPQAGEVRVKILYTALCHTDFYTLSGK-----DPEGLFPCILGHEAAGVVESVGEGVTELKPGDHVIPCYQAECRECKFCKSGKTNLCGKVRPATGKGVMLS--DGQSRFKV--AGK--PIYHFMGTSTFSEYTVLHDVSVAKINPDAPLDKVCLLGCGIPTGLGAVFNTAKVEPGSNVAVFGLGTVGLAVCEGAKKAGAKRIIGVDTDPSKFDLAV-KFGATEYVNPKDF-DKPIQDVLVEMTDG-GVDYSFECI-GNVQVMRAALEACHKGWGTSVIVGVAAA-GQEISTRPFQLVTGRVWKGTAFGGYKSRTDVPKLVDEYMKQEIKLDEYITHKFPLGKINEAFGLLEAGKCLRAVINMEQ---
>Physco-GSNOR2
MSTEGQVITCK------------AAIAWEAKKPLSIEDVQVAPPQAGEVRIKITHTALCHTDAYTLDGH-----DPEGLFPCILGHEAAGIVESVGEGVTEVKAGDHVIPCYQAECKECKFCLSGKTNLCGKVRSATGVGLMLS--DRKSRFSK--DGK--VIYHFMGTSTFSEYTVVHAVSVAKVNPAAPLDKICLLGCGIPTGLGAVWNTAKVEKGANVAIFGLGTVGLAVAEGAKAAGAARIIGVDIDPSKFDRAK-DFGVTETLNPKDH-KKPTQEVIVEMTDG-GVDYSFDCT-GNVHVMRSALECCHKGWGTSVIIGVAAS-GQEISTRPFQLVTGRVWKGTAFGGFKSRSQVPELVEKYLKKEIKVDEYITHNMKLDDINEAFDLLHSGKCLRCVLQLSSL--
>Physco-ADH1-like
EITVGKVITCK------------AAVAWEPKGKFIVQDVQVDPPLAMEVRIKVTHTSLCRSDLFFWTNE-----ALGHTFPRIFGHEAAGIVESVGEGIDDLKPGDHVLPVFTGECKECKYCASPKTNLCSKFGTESLATGMKG--DGKSRFSV--NGK--PVSRFLG-STFSEYTVVEYPYVVKINPVAPLDKVCLLGCGVTAGIGAVRRIAQLEPGATIAVFGLGTVGLSVVKEAQRRGASRIIGVDININKAAEGN-FFGVTDFFNPDNL-DKPVEEVIKELTGG-GVDYAFECV-GNPKVMATAFASCQDGWGTTIVLGVAGP--ATVSIPTRSLLTGRCMKGTLYGGYKPKTDVPALVEQYLHKDFDVEEFITHNLPFSRINDAFKLLQAGECLRTVLHYNETVN
>Marchantia-GSNOR
SSTQGKTITCR------------AAVSWEPKKPLSIETVEVAPPQAGEVRVKITHSAICHTDAYTLGGN-----DPEGLFPCILGHEAAGIVESVGEGVTEVQPGDKVIPCYQAECRECKFCLSNKTNLCGKVRPATGNGVMLN--DRQSRFSI--NGK--PIYHFMGTSTFSEYTVVHAVSVAKVNPEAPLEKICLLGCGIPTGLGAVWNTAKVEAGSTVAVFGLGSVGLAVAEGAKAAGASEIIGIDIDVSKFELAK-NFGVTKFINPKDH-QQPIQQVIVDMTDG-GVDYSFECI-GNVDIMRAALECCHKGWGVSVIVGVAAA-GKEISTRPFQLVTGRVWKGTAFGGFKSRSQVPDLVEKYMKKEIKVDEYITHNLPFSKINEGFELMHGGKCLRCVLHMDE---
>Marchantia-ADH1-like
ASTAGKVISCK------------AAVIWAVGENPVIEQIEVAPPEAGEVRIRILYTSICHSDLHVWKNK-----NTSAMHPRLLGHEAAGIVESVGEGVSDFTPGDHVLPIFMGECKECSFCKSRKSNICPKFAVNPMRGTRMV--DGKSRFSV--KGQ--TLYSCY-CSSFSQYTVVEQQCVVKINPNAEMDKVLLLSCGAGTGLGSAWNIAKIEPNATVAIFGLGAVGCSVAEGARVAGASRIIGVDVNPAKFEKGK-LFGITESVNPNDC-EKPIDEVICEMTNG-GVDYSFECV-GLPKLMESAIKSCMIPGGLAVICGVTASRDAKMEVMPQLIIRGVSITGSMYGGWKP-SDIPELVERYMRKEFHIDQLITHRLPFAEFGQAWQLLIDGESLRSVISCWD---
>Marchantia-GSNOR-like
MSTAGQVISCT------------AAVAWEENKPLTLETIQVAPPGANEVRVKLLYGAVCHTDITFMTGK----APAEKIFPRIFGHEAAGVVESVGPGVSEFAEGDHVIPLYQAECSECALCHVKSSNLCTYTLTMTG-GYIHP--SQECRFSK--DGK--PIHHFFNTSTFSQYTVVNQANLAKVDPKAPLDKVFLLGCGVTTGHGAVNKVAEVQPGTSVAVFGLGTVGLSVVHAAARAGATKVIAVDINPNKFALAK-EFGATDCLNPKDF-EKPIQQVLKEMTHGQGVMYSFECVGGNKEVVTSVIECCNPIMGTASMLGTPEA-GATIEVNAVFILMGLKLKGAMFGGYRGKTDVPKLVDLYMNKGLDLDKFITDTLPFSRINEAFDKLQAGECLRIALDYSK---
